# Supplementary material for: EGF-Dependent Activation of ELK1 Contributes to the Induction of CLDND1 Expression Involved in Tight Junction Formation
Source: Biomedicines. 2022 Jul 26;10(8):1792. doi: 10.3390/biomedicines10081792 (PMC9329870; doi:10.3390/biomedicines10081792)
Supplement: Supplementary file 1 [file biomedicines-10-01792-s001.zip]

Archive with 1 entries (1 files):
- biomedicines-1668064-supplementary.pdf
